# Supplementary material for: Sexual selection for bright females prevails under light pollution
Source: Curr Zool. 2020 Dec 28;67(3):329–31. doi: 10.1093/cz/zoaa071 (PMC8489004; doi:10.1093/cz/zoaa071)
Supplement: zoaa071_Supplementary_Data [file zoaa071_supplementary_data.zip]

Archive with 2 entries (2 files):
- Elgert_CZ-2020-0222_data.xlsx
- Elgert_Supplementary_Material.pdf
