# Supplementary material for: Sexual selection for bright females prevails under light pollution
Source: Curr Zool. 2020 Dec 28;67(3):329–31. doi: 10.1093/cz/zoaa071 (PMC8489004; doi:10.1093/cz/zoaa071)
Supplement: zoaa071_Supplementary_Data [file zoaa071_supplementary_data.zip › Elgert_CZ-2020-0222_data.xlsx]

## Sheet: Data_successful_days
Day	Date	Treatment	Brightness	ReplicateID	Males	Males (binary)
1	12/6	0	1	1	0	0
1	12/6	0	2	1	6	1
1	12/6	1	1	2	0	0
1	12/6	1	2	2	1	1
1	12/6	2	1	3	0	0
1	12/6	2	2	3	0	0
1	12/6	2	1	4	0	0
1	12/6	2	2	4	0	0
3	14/6	0	1	5	0	0
3	14/6	0	2	5	10	1
3	14/6	1	1	6	0	0
3	14/6	1	2	6	2	1
3	14/6	1	1	7	0	0
3	14/6	1	2	7	1	1
3	14/6	1	1	8	0	0
3	14/6	1	2	8	0	0
5	16/6	1	1	9	0	0
5	16/6	1	2	9	1	1
5	16/6	0	1	10	1	1
5	16/6	0	2	10	3	1
5	16/6	2	1	11	0	0
5	16/6	2	2	11	0	0
5	16/6	0	1	12	0	0
5	16/6	0	2	12	0	0
6	17/6	1	1	13	0	0
6	17/6	1	2	13	2	1
6	17/6	0	1	14	0	0
6	17/6	0	2	14	10	1
6	17/6	0	1	15	0	0
6	17/6	0	2	15	3	1
6	17/6	2	1	16	0	0
6	17/6	2	2	16	0	0
7	18/6	1	1	17	0	0
7	18/6	1	2	17	1	1
7	18/6	2	1	18	0	0
7	18/6	2	2	18	0	0
7	18/6	2	1	19	0	0
7	18/6	2	2	19	0	0
7	18/6	1	1	20	0	0
7	18/6	1	2	20	0	0
9	20/6	0	1	21	1	1
9	20/6	0	2	21	1	1
9	20/6	1	1	22	0	0
9	20/6	1	2	22	0	0
9	20/6	0	1	23	0	0
9	20/6	0	2	23	2	1
9	20/6	0	1	24	0	0
9	20/6	0	2	24	6	1
10	21/6	2	1	25	0	0
10	21/6	2	2	25	1	1
10	21/6	0	1	26	1	1
10	21/6	0	2	26	1	1
10	21/6	2	1	27	0	0
10	21/6	2	2	27	0	0
10	21/6	1	1	28	0	0
10	21/6	1	2	28	2	1
11	22/6	1	1	29	0	0
11	22/6	1	2	29	0	0
11	22/6	0	1	30	0	0
11	22/6	0	2	30	5	1
11	22/6	1	1	31	0	0
11	22/6	1	2	31	1	1
11	22/6	2	1	32	0	0
11	22/6	2	2	32	0	0
12	23/6	2	1	33	0	0
12	23/6	2	2	33	0	0
12	23/6	2	1	34	0	0
12	23/6	2	2	34	1	1
12	23/6	1	1	35	0	0
12	23/6	1	2	35	0	0
12	23/6	0	1	36	0	0
12	23/6	0	2	36	3	1
13	24/6	2	1	37	0	0
13	24/6	2	2	37	0	0
13	24/6	2	1	38	0	0
13	24/6	2	2	38	0	0
13	24/6	0	1	39	0	0
13	24/6	0	2	39	3	1
13	24/6	1	1	40	0	0
13	24/6	1	2	40	1	1
14	25/6	0	1	41	0	0
14	25/6	0	2	41	1	1
14	25/6	1	1	42	0	0
14	25/6	1	2	42	1	1
14	25/6	2	1	43	0	0
14	25/6	2	2	43	0	0
14	25/6	1	1	44	0	0
14	25/6	1	2	44	1	1
17	28/6	2	1	45	0	0
17	28/6	2	2	45	0	0
17	28/6	0	1	46	0	0
17	28/6	0	2	46	2	1
17	28/6	2	1	47	0	0
17	28/6	2	2	47	0	0
17	28/6	1	1	48	0	0
17	28/6	1	2	48	1	1
19	30/6	2	1	49	0	0
19	30/6	2	2	49	0	0
19	30/6	0	1	50	0	0
19	30/6	0	2	50	4	1
19	30/6	1	1	51	0	0
19	30/6	1	2	51	0	0
19	30/6	1	1	52	0	0
19	30/6	1	2	52	0	0
20	1/7	0	1	53	0	0
20	1/7	0	2	53	1	1
20	1/7	1	1	54	0	0
20	1/7	1	2	54	0	0
20	1/7	1	1	55	0	0
20	1/7	1	2	55	0	0
20	1/7	2	1	56	0	0
20	1/7	2	2	56	0	0
21	2/7	1	1	57	0	0
21	2/7	1	2	57	0	0
21	2/7	2	1	58	0	0
21	2/7	2	2	58	0	0
21	2/7	0	1	59	0	0
21	2/7	0	2	59	0	0
21	2/7	0	1	60	0	0
21	2/7	0	2	60	7	1
22	3/7	2	1	61	0	0
22	3/7	2	2	61	0	0
22	3/7	1	1	62	0	0
22	3/7	1	2	62	0	0
22	3/7	0	1	63	0	0
22	3/7	0	2	63	1	1
22	3/7	0	1	64	0	0
22	3/7	0	2	64	1	1

## Sheet: Data_all_days
Day	Date	Treatment	Brightness	ReplicateID	Males	Males (binary)
1	12/6	0	1	1	0	0
1	12/6	0	2	1	6	1
1	12/6	1	1	2	0	0
1	12/6	1	2	2	1	1
1	12/6	2	1	3	0	0
1	12/6	2	2	3	0	0
1	12/6	2	1	4	0	0
1	12/6	2	2	4	0	0
3	14/6	0	1	5	0	0
3	14/6	0	2	5	10	1
3	14/6	1	1	6	0	0
3	14/6	1	2	6	2	1
3	14/6	1	1	7	0	0
3	14/6	1	2	7	1	1
3	14/6	1	1	8	0	0
3	14/6	1	2	8	0	0
4	15/6	1	1	9	0	0
4	15/6	1	2	9	0	0
4	15/6	2	1	10	0	0
4	15/6	2	2	10	0	0
4	15/6	1	1	11	0	0
4	15/6	1	2	11	0	0
4	15/6	0	1	12	0	0
4	15/6	0	2	12	0	0
5	16/6	1	1	13	0	0
5	16/6	1	2	13	1	1
5	16/6	0	1	14	1	1
5	16/6	0	2	14	3	1
5	16/6	2	1	15	0	0
5	16/6	2	2	15	0	0
5	16/6	0	1	16	0	0
5	16/6	0	2	16	0	0
6	17/6	1	1	17	0	0
6	17/6	1	2	17	2	1
6	17/6	0	1	18	0	0
6	17/6	0	2	18	10	1
6	17/6	0	1	19	0	0
6	17/6	0	2	19	3	1
6	17/6	2	1	20	0	0
6	17/6	2	2	20	0	0
7	18/6	1	1	21	0	0
7	18/6	1	2	21	1	1
7	18/6	2	1	22	0	0
7	18/6	2	2	22	0	0
7	18/6	2	1	23	0	0
7	18/6	2	2	23	0	0
7	18/6	1	1	24	0	0
7	18/6	1	2	24	0	0
8	19/6	0	1	25	0	0
8	19/6	0	2	25	0	0
8	19/6	1	1	26	0	0
8	19/6	1	2	26	0	0
8	19/6	0	1	27	0	0
8	19/6	0	2	27	0	0
8	19/6	2	1	28	0	0
8	19/6	2	2	28	0	0
9	20/6	0	1	29	1	1
9	20/6	0	2	29	1	1
9	20/6	1	1	30	0	0
9	20/6	1	2	30	0	0
9	20/6	0	1	31	0	0
9	20/6	0	2	31	2	1
9	20/6	0	1	32	0	0
9	20/6	0	2	32	6	1
10	21/6	2	1	33	0	0
10	21/6	2	2	33	1	1
10	21/6	0	1	34	1	1
10	21/6	0	2	34	1	1
10	21/6	2	1	35	0	0
10	21/6	2	2	35	0	0
10	21/6	1	1	36	0	0
10	21/6	1	2	36	2	1
11	22/6	1	1	37	0	0
11	22/6	1	2	37	0	0
11	22/6	0	1	38	0	0
11	22/6	0	2	38	5	1
11	22/6	1	1	39	0	0
11	22/6	1	2	39	1	1
11	22/6	2	1	40	0	0
11	22/6	2	2	40	0	0
12	23/6	2	1	41	0	0
12	23/6	2	2	41	0	0
12	23/6	2	1	42	0	0
12	23/6	2	2	42	1	1
12	23/6	1	1	43	0	0
12	23/6	1	2	43	0	0
12	23/6	0	1	44	0	0
12	23/6	0	2	44	3	1
13	24/6	2	1	45	0	0
13	24/6	2	2	45	0	0
13	24/6	2	1	46	0	0
13	24/6	2	2	46	0	0
13	24/6	0	1	47	0	0
13	24/6	0	2	47	3	1
13	24/6	1	1	48	0	0
13	24/6	1	2	48	1	1
14	25/6	0	1	49	0	0
14	25/6	0	2	49	1	1
14	25/6	1	1	50	0	0
14	25/6	1	2	50	1	1
14	25/6	2	1	51	0	0
14	25/6	2	2	51	0	0
14	25/6	1	1	52	0	0
14	25/6	1	2	52	1	1
15	26/5	1	1	53	0	0
15	26/5	1	2	53	0	0
15	26/5	2	1	54	0	0
15	26/5	2	2	54	0	0
15	26/5	0	1	55	0	0
15	26/5	0	2	55	0	0
15	26/5	2	1	56	0	0
15	26/5	2	2	56	0	0
17	28/6	2	1	57	0	0
17	28/6	2	2	57	0	0
17	28/6	0	1	58	0	0
17	28/6	0	2	58	2	1
17	28/6	2	1	59	0	0
17	28/6	2	2	59	0	0
17	28/6	1	1	60	0	0
17	28/6	1	2	60	1	1
19	30/6	2	1	61	0	0
19	30/6	2	2	61	0	0
19	30/6	0	1	62	0	0
19	30/6	0	2	62	4	1
19	30/6	1	1	63	0	0
19	30/6	1	2	63	0	0
19	30/6	1	1	64	0	0
19	30/6	1	2	64	0	0
20	1/7	0	1	65	0	0
20	1/7	0	2	65	1	1
20	1/7	1	1	66	0	0
20	1/7	1	2	66	0	0
20	1/7	1	1	67	0	0
20	1/7	1	2	67	0	0
20	1/7	2	1	68	0	0
20	1/7	2	2	68	0	0
21	2/7	1	1	69	0	0
21	2/7	1	2	69	0	0
21	2/7	2	1	70	0	0
21	2/7	2	2	70	0	0
21	2/7	0	1	71	0	0
21	2/7	0	2	71	0	0
21	2/7	0	1	72	0	0
21	2/7	0	2	72	7	1
22	3/7	2	1	73	0	0
22	3/7	2	2	73	0	0
22	3/7	1	1	74	0	0
22	3/7	1	2	74	0	0
22	3/7	0	1	75	0	0
22	3/7	0	2	75	1	1
22	3/7	0	1	76	0	0
22	3/7	0	2	76	1	1
23	4/7	0	1	77	0	0
23	4/7	0	2	77	0	0
23	4/7	0	1	78	0	0
23	4/7	0	2	78	0	0
23	4/7	2	1	79	0	0
23	4/7	2	2	79	0	0
23	4/7	2	1	80	0	0
23	4/7	2	2	80	0	0
24	5/7	2	1	81	0	0
24	5/7	2	2	81	0	0
24	5/7	2	1	82	0	0
24	5/7	2	2	82	0	0
24	5/7	1	1	83	0	0
24	5/7	1	2	83	0	0
24	5/7	0	1	84	0	0
24	5/7	0	2	84	0	0

## Sheet: legend
Treatment	Brightness	Date: 12/6 = the night between 11/6 and 12/6	Males: absolute number of males caught in trap
0 = control	1 = dim, 5000 ohm, ~0.016 uw/nm		Males binary: 0 = no males caught, 1 = one or more males caught
1 = dim light (7 - 10 lx)	2 = bright, 1220 ohm, ~0.13 uw/nm
2 = bright light (16 - 20 lx)
